# Supplementary material for: Evaluation of the Impact of Cold Atmospheric Pressure Plasma on Soybean Seed Germination
Source: Plants (Basel). 2021 Jan 19;10(1):177. doi: 10.3390/plants10010177 (PMC7833387; doi:10.3390/plants10010177)
Supplement: Supplementary file 1 [file plants-10-00177-s001.zip]

Archive with 2 entries (2 files):
- Figure S1.tif
- Supplementary Materials Figure S1 + legend.docx
